# Supplementary material for: Differential Transcriptomics Analysis of IPEC-J2 Cells Single or Coinfected With Porcine Epidemic Diarrhea Virus and Transmissible Gastroenteritis Virus
Source: Front Immunol. 2022 Mar 25;13:844657. doi: 10.3389/fimmu.2022.844657 (PMC8989846; doi:10.3389/fimmu.2022.844657)
Supplement: Supplementary file 1 [file DataSheet_1.zip]

Archive with 6 entries (5 files):
- qPCR results/
- qPCR results/fig1c.xlsx
- qPCR results/fig1d.xlsx
- qPCR results/fig6.xlsx
- qPCR results/fig7C-F.xlsx
- qPCR results/Fig8C-D.xlsx
