# Supplementary material for: Differential Transcriptomics Analysis of IPEC-J2 Cells Single or Coinfected With Porcine Epidemic Diarrhea Virus and Transmissible Gastroenteritis Virus
Source: Front Immunol. 2022 Mar 25;13:844657. doi: 10.3389/fimmu.2022.844657 (PMC8989846; doi:10.3389/fimmu.2022.844657)
Supplement: Supplementary file 1 [file DataSheet_1.zip › qPCR results/fig1c.xlsx]

## Sheet: Sheet1
qPCR analysis of PEDV and TGEV infection in IPEC-J2 cells
	PEDV			TGEV
0	1	1.07357	1.12696	1	1.15463	1.25285
12	1.20984	1.29352	1.45479	3.24356	2.92348	2.86745
24	3.80433	3.12466	4.35646	4.55436	5.27654	3.56743
48	5.90238	6.96453	7.05667	8.22544	9.34363	10.3465
