# Supplementary material for: Differential Transcriptomics Analysis of IPEC-J2 Cells Single or Coinfected With Porcine Epidemic Diarrhea Virus and Transmissible Gastroenteritis Virus
Source: Front Immunol. 2022 Mar 25;13:844657. doi: 10.3389/fimmu.2022.844657 (PMC8989846; doi:10.3389/fimmu.2022.844657)
Supplement: Supplementary file 1 [file DataSheet_1.zip › qPCR results/fig1d.xlsx]

## Sheet: Sheet1
One-step growth curve of PEDV and TGEV in IPEC-J2 cells
	PEDV			TGEV
12h	4.23	4.75	4.92	4.67	4.51	4.92
24h	5.08	4.9	5.31	5.21	5.08	5.31
36h	5.69	5.4	5.79	5.73	5.67	5.79
48h	5.87	5.96	6.25	6.23	6.01	6.25
60h	5.67	6.2	5.32	5.97	6.05	6.32
