# Supplementary material for: Differential Transcriptomics Analysis of IPEC-J2 Cells Single or Coinfected With Porcine Epidemic Diarrhea Virus and Transmissible Gastroenteritis Virus
Source: Front Immunol. 2022 Mar 25;13:844657. doi: 10.3389/fimmu.2022.844657 (PMC8989846; doi:10.3389/fimmu.2022.844657)
Supplement: Supplementary file 1 [file DataSheet_1.zip › qPCR results/fig6.xlsx]

## Sheet: Sheet1
	IFITM1					IFITM1-FPKM
MOCK	1	1.09855	1.24624			56.2958	130.45	144.307
PEDV	3.91198	5.02247	4.8763			534.674	493.448	468.531
TGEV	7.68766	6.51466	9.51097			401.439	620.127	874.097
PEDV+TGEV	3.66215	3.26964	3.88534			437.819	500.481	361.488
	IFITM3					IFITM3-FPKM
MOCK	1	1.12564	1.21352		MOCK	686.391	1004.22	1227.48
PEDV	1.68959	1.94534	1.39698		PEDV	2251.22	2050.64	2043.36
TGEV	2.0289	2.73465	2.41678		TGEV	1989.32	2260.17	3626.33
PEDV+TGEV	1.54554	1.53848	1.41305		PEDV+TGEV	2101.37	2242.65	1905.65
	IRF1					IRF1-FPKM
MOCK	1	1.30133	1.23422		MOCK	41.3959	57.8556	104.199
PEDV	1.91238	1.81921	1.82005		PEDV	140.177	141.894	129.073
TGEV	1.72261	1.82261	2.22683		TGEV	98.0309	109.759	139.418
PEDV+TGEV	3.89669	3.01834	2.58644		PEDV+TGEV	201.12	106.578	142.8
	IRF7					IRF7-FPKM
	1	1.02346	1.32105		MOCK	84.3275	148.708	211.277
	3.96549	4.22676	4.56345		PEDV	663.793	600.508	565.341
	5.02782	5.29275	5.14659		TGEV	544.478	639.388	1185.2
	3.94683	3.74124	3.84987		PEDV+TGEV	471.589	585.628	392.858
