# Supplementary material for: Differential Transcriptomics Analysis of IPEC-J2 Cells Single or Coinfected With Porcine Epidemic Diarrhea Virus and Transmissible Gastroenteritis Virus
Source: Front Immunol. 2022 Mar 25;13:844657. doi: 10.3389/fimmu.2022.844657 (PMC8989846; doi:10.3389/fimmu.2022.844657)
Supplement: Supplementary file 1 [file DataSheet_1.zip › qPCR results/fig7C-F.xlsx]

## Sheet: Sheet1
PEDV			TGEV
NC	siIFITM3		NC	siIFITM3
1	2.18078		1	1.47065
1.21855	2.48078		1.02316	1.26538
1.15699	1.91808		1.13256	1.46516
PEDV			TGEV
Vector	IFITM3		Vector	IFITM3
1	0.299507		1	0.006885
1.23564	0.142004		1.15817	0.00941
1.46599	0.176232		1.16972	0.012453
