# Supplementary material for: Differential Transcriptomics Analysis of IPEC-J2 Cells Single or Coinfected With Porcine Epidemic Diarrhea Virus and Transmissible Gastroenteritis Virus
Source: Front Immunol. 2022 Mar 25;13:844657. doi: 10.3389/fimmu.2022.844657 (PMC8989846; doi:10.3389/fimmu.2022.844657)
Supplement: Supplementary file 1 [file DataSheet_1.zip › qPCR results/Fig8C-D.xlsx]

## Sheet: Sheet1
PEDV			PEDV
Vector	IFITM3		NC	siIFITM3
0.999997	0.474757		1	3.38005
0.932081	0.682695		0.965832	3.21083
0.95933	0.300353		0.946293	4.19482
