# Supplementary material for: Differential Transcriptomics Analysis of IPEC-J2 Cells Single or Coinfected With Porcine Epidemic Diarrhea Virus and Transmissible Gastroenteritis Virus
Source: Front Immunol. 2022 Mar 25;13:844657. doi: 10.3389/fimmu.2022.844657 (PMC8989846; doi:10.3389/fimmu.2022.844657)
Supplement: Supplementary file 2 [file DataSheet_2.zip]

Archive with 14 entries (13 files):
- FACS/
- FACS/ifitm3-1.fcs
- FACS/ifitm3-2.fcs
- FACS/ifitm3-3.fcs
- FACS/mock.fcs
- FACS/nc-1.fcs
- FACS/nc-2.fcs
- FACS/nc-3.fcs
- FACS/si-ifitm3-1.fcs
- FACS/si-ifitm3-2.fcs
- FACS/si-ifitm3-3.fcs
- FACS/vector-1.fcs
- FACS/vector-2.fcs
- FACS/vector-3.fcs
