# Supplementary material for: Differential Transcriptomics Analysis of IPEC-J2 Cells Single or Coinfected With Porcine Epidemic Diarrhea Virus and Transmissible Gastroenteritis Virus
Source: Front Immunol. 2022 Mar 25;13:844657. doi: 10.3389/fimmu.2022.844657 (PMC8989846; doi:10.3389/fimmu.2022.844657)
Supplement: Supplementary file 3 [file DataSheet_3.zip]

Archive with 37 entries (28 files):
- Fig9.raw data/
- Fig9.raw data/FACS/
- Fig9.raw data/FACS/Exp_20220222_1-A549/
- Fig9.raw data/FACS/Exp_20220222_1-A549/A549-IFITM3-1.fcs
- Fig9.raw data/FACS/Exp_20220222_1-A549/A549-IFITM3-2.fcs
- Fig9.raw data/FACS/Exp_20220222_1-A549/A549-IFITM3-3.fcs
- Fig9.raw data/FACS/Exp_20220222_1-A549/A549-Vector-1.fcs
- Fig9.raw data/FACS/Exp_20220222_1-A549/A549-Vector-2.fcs
- Fig9.raw data/FACS/Exp_20220222_1-A549/A549-Vector-3.fcs
- Fig9.raw data/FACS/Exp_20220222_1-A549/Backup/
- Fig9.raw data/FACS/Exp_20220222_1-A549/Tube1.fcs
- Fig9.raw data/FACS/Exp_20220222_1-BHK21/
- Fig9.raw data/FACS/Exp_20220222_1-BHK21/BHK21-IFITM3-1.fcs
- Fig9.raw data/FACS/Exp_20220222_1-BHK21/BHK21-IFITM3-2.fcs
- Fig9.raw data/FACS/Exp_20220222_1-BHK21/BHK21-IFITM3-3.fcs
- Fig9.raw data/FACS/Exp_20220222_1-BHK21/BHK21-Vector-1.fcs
- Fig9.raw data/FACS/Exp_20220222_1-BHK21/BHK21-Vector-2.fcs
- Fig9.raw data/FACS/Exp_20220222_1-BHK21/BHK21-Vector-3.fcs
- Fig9.raw data/FACS/Exp_20220222_1-BHK21/Backup/
- Fig9.raw data/FACS/Exp_20220222_1-BHK21/Tube2.fcs
- Fig9.raw data/FACS/Exp_20220222_1-BHK21/bhk21.fcs
- Fig9.raw data/FACS/Exp_20220222_1-DF1/
- Fig9.raw data/FACS/Exp_20220222_1-DF1/Backup/
- Fig9.raw data/FACS/Exp_20220222_1-DF1/DF1-IFITM3-1.fcs
- Fig9.raw data/FACS/Exp_20220222_1-DF1/DF1-IFITM3-2.fcs
- Fig9.raw data/FACS/Exp_20220222_1-DF1/DF1-IFITM3-3.fcs
- Fig9.raw data/FACS/Exp_20220222_1-DF1/DF1-VECTOR-1.fcs
- Fig9.raw data/FACS/Exp_20220222_1-DF1/DF1-VECTOR-2.fcs
- Fig9.raw data/FACS/Exp_20220222_1-DF1/DF1-VECTOR-3.fcs
- Fig9.raw data/FACS/Exp_20220222_1-DF1/DF1.fcs
- Fig9.raw data/IFA/
- Fig9.raw data/IFA/IFA-A549-IFITM3.tif
- Fig9.raw data/IFA/IFA-A549-vector.tif
- Fig9.raw data/IFA/IFA-BHK21-IFITM3.tif
- Fig9.raw data/IFA/IFA-BHK21-Vector.tif
- Fig9.raw data/IFA/IFA-DF1-IFITM3.tif
- Fig9.raw data/IFA/IFA-DF1-bactin.tif
