# Supplementary material for: Differential Transcriptomics Analysis of IPEC-J2 Cells Single or Coinfected With Porcine Epidemic Diarrhea Virus and Transmissible Gastroenteritis Virus
Source: Front Immunol. 2022 Mar 25;13:844657. doi: 10.3389/fimmu.2022.844657 (PMC8989846; doi:10.3389/fimmu.2022.844657)
Supplement: Supplementary file 4 [file DataSheet_4.zip › the whole genome sequence of PEDV and TGEV/the whole genome sequence of PEDV.seq]

Created: Thursday, February 24, 2022 11:47 AM
^^
TTAGCTCTTTTTCTAGATTCTTGTCTACTCAATTCAACTAAACGAAATTTTGTCCTTCCGGCCGCATGTTCATGCTGCTGGAAGCTGACGTGGAATTTCATTAGGTTTGCTTAAGTAGCCATCGCAAGTGCTGTGCTGTCCTCTAGTTCCTGGTTGGCGTTCCGTCGCCTTCTACATACTAGACAAACAGCCTTCCTCCGGTTCCGTCTGGGGGTTGTGTGGATAACTAGTTCCGTCTAGTTTGAAACCAGTAACTGTCGGCTATGGCTAGCAACCATGTCACATTGGCTTTTGCCAATGATGCAGAAATTTCAGCTTTTGGCTTTTGCACTGCTAGTGAAGCCGTCTCATACTATTCTGAGGCCGCCGCTAGTGGATTTATGCAATGCCGTTTCGTGTCCTTCGATCTCGCTGACACTGTTGAGGGATTGCTTCCCGAAGACTATGTCATGGTGGTGGTCGGCACTACCAAGCTTAGTGCGTATGTGGACACTTTTGGTAGCCGCCCCAGAAACATTTGTGGTTGGCTGTTATTTTCTAACTGTAATTACTTCCTCGAAGAGTTAGAGCTCACTTTTGGTCGTCGTGGTGGTAACATCGTGCCAGTTGACCAATACATGTGTGGCGCTGACGGGAAACCTGTTCTTCAGGAATCCGAGTGGGAGTATACAGATTTCTTTGCTGACTCCGAAGACGGTCAACTCAATATTGCTGGGATCACTTATGTGAAGGCCTGGATTGTAGATCGATCGGACGTCTCTTATGCGAGTCAGAATTTAACATCTATTAAGTCTATTACTTACTGTTCAACCTATGAGCATACTTTTCCTGATGGTACTGCCATGAAGGTTGCACGTACTCCAAAGATCAAGAAGACTGTTGTCTTGTCTGAGCCACTTGCTACTATCTACAGGGAAATTGGTTCTCCTTTTGTGGATAATGGGAGCGATGCTCGTTCTATCATTAAGAGACCAGTGTTCCTCCACGCTTTTGTTAAGTGTAAGTGTGGTAGTTATCATTGGACTGTTGGTGATTGGACTTCCTATGTCTCCACCTGCTGTGGCTTTAAGTGCAAGCCAGTCCTTGTGGCCTCATGCTCTGCTACGCCTGGTTCTGTTGTGGTTACACGCGCTGGTGCTGGCACTGGTGTTAAGTACTACAACAACATGTTCCTGCGCCATGTGGCAGACATTGATGGATTGGCATTCTGGCGAATTCTTAAGGTGCAGTCCAAAGACGACCTCGCTTGCTCTGGTAAATTCCTTGAACACCATGAGGAAGGTTTCACAGACCCTTGCTACTTTTTGAATGACTCGAGCCTTGCTACTAAGCTCAAGTTTGACATCCTTAGTGGCAAGTTTTCTGATGAAGTCAAACAAGCTATCTTTGCTTGTCATGTTGTTGTTGGCAGTGCGCTCGTTGACATTGTTGACGATGCACTGGGACAACCTTGGTTTATACGTAAGCTTGGTGACCTTGCAAGTGCAGCTTGGGAGCAGCTTAAGGCTGTCGTTAGAGGCCTTAACCTCTTGTCTGATGAGGTTGTGCTCTTTGGCAAAAGACTTAGCTGTGCCACTCTTAGTATCGTTAACGGTGTTTTTGAGTTTCTCGCCGATGTGCCAGAGAAGTTGGCTGTGGCTGTTACAGTTTTTGTCAACTTCTTGAATGAGCTCTTTGAGTCTGCCTGTGACTGCTTAAAGGTCGGAGGTAAGACCTTCAACAAGGTTGGCTCTTATGTTCTTTTTGACAATGCATTGGTTAAGCTTTTCAAGGCAAAAGTTCGCGGCCCACGACAGGCAGGTATTTGTGAAGTTCGTTACACAAGCCTGGTTATTGGGAGTACTACCAAGGTGGTTTCCAAGCGCGTTGAAAATGCCAATGTGAATCTCGTCGTCGTTGATGAGGATGTGACCCTCAACACCACTGGTCGTACAGTTGTTGTTGATGGACTTGCATTCTTCGAGAGTGACGGGTTTTACAGACATCTTGCTGATGCTGACGTTGTCATTGAACATCCTGTTTATAAGTCTGCTTGTGAGCTCAAGCCAGTTTTTGATTGTGACCCAATACCTGATTTTCCTATGCCTGTGGCCGCTAGTGTTGCAGAGCTTTGTGTGCAAACTGATCTGTTGCTTAAAAATTACAACACTCCTTATAAAACTTACAGCTGCGTGGTGAGAGGTGATAAGTGTTGCATCACTTGCACCTTACATTTCACAGCACCAAGTTATATGGAGGATGCTGCTAATTTTGTAGACCTCTGTACCAAGAACATTGGTACTGCTGGTTTTCATGAGTTTTACATTACGGCCCATGAACAACAGGATCTGCAAGGGTTCGTAACCACTTGTTGCACGATGTCAGGTTTTGAGTGTTTTATGCCTATAATCCCACAGTGTCCAGCAGTGCTTGAAGATATTGATGGTGGTAGCATCTGGCGGTCTTTTATCACTGGTCTTAATACAATGTGGGATTTTTGCAAGCATCTTAAAGTCAGCTTTGGACTAGATGGCATTGTTGTCACTGTAGCACGCAAATTTAAACGACTTGGTGCTCTCTTGGCAGAAATGTATAACACTTACCTTTCAACTGTGGTGGAAAACTTGGTACTGGCCGGTGTTAGCTTCAAGTATTATGCCACCAGTGTCCCAAAAATTGTTTTGGGCTGTTGTTTTCACAGTGTTAAAAGTGTTCTTGCAAGTGTCTTCCAGATTCCTGTCCAGGCAGGCATTGAGAAGTTTAGAGTTTTCCTTAATTGTGTTCACCCTGTTGTACCACGTGTCATTGAAACTTCTTTTGTGGAATTAGAAGAGACGACATTTAAACCACCAGCACTCAATGGTAGTATTGCTATTGTTGATGGCTTCGCTTTCTATTATGATGGAACACTATACTATCCCACCGATGGTAATAGTGTTGTGCCTATCTGTTTTAAGAAGAAAGGTGGTGGTGATGTCAAATTCTCTGATGAAGTCTCTGTTAAAACCATTGACCCAGTTTATAAGGTCTCCCTTGAATTTGAGTTCGAGTCTGAGACTATTATGGCTGTGCTTAATAAGGCTGTTGGTAATCGTATCAAGGTTACAGGTGGTTGGGATGATGTTGTTGAGTATATCAACGTTGCCATTGAGGTTCTTAAAGATCACATTGAGGTGCCTAAGTACTACATCTATGATGAGGAAGGTGGCACCGATCCTAATCTGCCCGTAATGGTTTCTCAGTGGCCGTTGAATGATGACACGATCTCACAGGACCTGCTCGATGTGGAAGTTGTTACGGATGCACCAATTGATTCCGAGGGTGATGAAGTAGACTCCTCTGAACCTGAGAAGGTGGCAGATGTGGCTAACTCTGAAACTGAGGCTGATGATGTAGAGTCTGAAGTTGAGGAAGTTGCCGCAACTTTGTCCTTTATTAAAGATACACCTTCCACAGTTACTAAGGATCCTTTTGCTTTTGACTTTGTAAGCTATGGAGGACTTAAAGTTTTAAGACAATCTCATAACAACTGTTGGGTTACTTCTACCTTGGTGCAGCTACAATTGCTTGGCATCGTTGATGACCCTGCAATGGAGCTTTTTAGTGCTGGTAGAGTTGGTCCAATGGTTCGCAAATGCTATGAGTCACAAAAGGCTATTTTGGGATCTTTGGGTGATGTGTCGGCTTGCCTAGAGTCTTTGACTAAGGACCTACACACACTTAAGATTACCTGTTCTGTAGTCTGTGGTTGTGGTACTGGTGAACGTATCTATGAGGGTTGTGCTTTTCGTATGACGCCAACTTTGGAACCGTTCCCATATGGTGCTTGTGCTCAGTGTGCTCAAGTTTTGATGCACACTTTTAAAAGTATTGTTGGCACCGGCATCTTTTGCCGAGATACTACTGTTATCTCCTTGGATTCTTTGGTTGTAAAACCTCTTTGTGCGGCTGCTTTTATAGGCAAGGATAGTGGTCATTATGTCACCAACTTTTATGATGCTGCTATGGCTATTGATGGTTATGGTCGTCATCAGATAAAGTATGACACACTGAACACCATTTGTGTTAAAGACGTGAATTGGACAGCACCTTTTGTCCCTGACGTTGAGCCTGTATTGGAGCCTGTTGTCAAACCATTCTATTCTTATAAGAATGTTGATTTTTACCAAGGAGATTTTAATGACCTTGTTAGACTTCCATGTGACTTTGTTGTTAATGCTGCAAATGAGAATTTGTCTCATGGTGGCGGCATAGCAAAGGCCATTGATGTTTTTACCAAGGGCATGTTGCAGAAGTGCTCAAATGATTATATTAAAGCACACGGTCCCATTAAAGTTGGACGTGGTGTCATGTTGGAGGCATTAGGTCTTAAGGTCTTTAATGTTGTTGGTCCACGTAAGGGTAAGCATGCACCTGAGCTTCTTGTTAAGGCTTATAAGTCCGTTTTTGCTAATTCAGGTGTTGCTCTTACACCTTTGATTAGTGTTGGAATTTTTAGTGTTCCTTTGGAAGAATCTTTATCTGCTTTTCTTGCATGTGTTGGTGATCGCCACTGTAAGTGCTTTTGTTATAGTGACAAAGAGCGCGAGGCGATCATTAATTACATGGATGGCTTGGTAGATGCTATTTTCAAAGAGGTGCTTGTTGACACTATTCCTGTTCAGGAAGATGTTCAACAAGTTTCACAAGAACCAGTTTTGCCTAATTTTGAACCTTTCAGGATCGAAGGCGCTCATGCTTTCTATGAGTGCAACCCTGAAGGTTTGAACTCCTTAGGTGCTGACAAGCTGGTGTTGTTTACAAATTCCAATTTGGATTTTTGTAGCGTTGGTAAGTGTCTTAACAATGTGACCGGCGGTGCATTGCTTGAAGCCATAAATGTATTTAAAAAGAGTAACAAAACAGTGCCTGCTGGCAACTGTGTTACTTTTGAGTGTGCAGATATGGTTTCTATTACTATGGTAGTATTGCCATCTGATGGTGATGCTAATTATGACAAAAATTATGCACGCGCCGTTGTCAAGGTATCTAAGCTTAAAGGCAAGTTAGTGCTTGCTGTTGGTGATGCCACGTTGTATTCCAAGTTGTCCCACCTCAGCGTGTTAGGTTTCGTATCCACACCTGACGATGTGGAGCGTTTCTACGCAAATAAGAGTGTGGTTATTAAAGTTACTGAGGATACACGTAGTGTTAAGGCTGTTAAAGTAGAATCCACTGTTACTTATGGACAACAAATTGGACCTTGTCTTGTTAATGACACCGTTGTCACAGACAACAAACCTGTTGTTGCTGATGTTGTAGCTAAGGTTGTACCAAGTGCTAATTGGGATTCACATTATGGTTTTGATAAGGCTGGTGAGTTCCACATGCTAGACCATACTGGGTTTGCCTTTCCTAGTGAAGTTGTTAACGGTAGGCGTGTGCTTAAAACCACAGATAATAACTGTTGGGTTAATGTCACATGTTTACAATTACAGTTTGCTAGATTTAGGTTCAAGTCAGCAGGTTTACAGGCTATGTGGGAGTCCTATTGTACTGGTGATGTTGCTATGTTTGTGCATTGGTTGTACTGGCTTACTGGTGTTGACAAAGGTCAGCCTAGTGATTCAGAAAATGCACTTAACATGTTGTCCAAGTACATTGTTCCTGCTGGTTTTGTCACTATTGAACGTGTCACGCATGACGGCTGTTGTTGTAGTAAGCGTGTTGTCACTGCACCAGTTGTGAATGCTAGCGTGTTGAAGCTTGGCGTCGAGGATGGTCTTTGTCCACATGGTCTTAACTACATTGACAAAGTTGTTGTAGTTAAAGGTACTACAATTGTTGTCAATGTTGGAAAACCTGTAGTGGCACCATCACACCTCTTTCTTAAGGGTGTTTCCTACACAACATTCCTAGATAATGGTAACGGTGTTGTCGGCCATTATACTGTTTTTGATCATGGCACTGGTATGGTGCATGATGGAGATGCTTTTGTACCGGGTGATCTTAATGTATCCCCTGTTACAAATGTTGTTGTCTCAGAGCAGACGGCTGTTGTGATTAAAGACCCTGTGAAGAAAGTAGAGTTAGACGCTACAAAGCTGCTAGACACTATGAATTATGCATCGGAAAGATTCTTTTTCTTTGGTGATTTCATGTCACGTAATTTAATTACAGTGTTTTTGTACATCCTTAGCATTTTGGGTCTCTGTTTTAGGGCCTTTCGTAAGGGGGATGTTAAAGTTCTAGCTGGTGTACCCCAACGTACTGGTATTATATTGCGTAAAAGTGTGCGCTATAATGCAAAGGCGTTGGGTGTCTTTTTCAAGCTAAAGCTTTATTGGTTCAAAGTTCTTGGTAAGTTTAGTTTGGGTATTTATGCATTGTATGCATTACTATTCATGACAATACGCTTTACACCTATAGGTAGCCCTGTTTGTGATGATGTTGTTGCTGGTTATGCTAATTCTAGTTTTGACAAGAATGAGTATTGCAACAGTGTTATTTGTAAGGTCTGTCTCTATGGGTACCAGGAACTCTCGGACTTCTCCCATACACAGGTAGTATGGCAACACCTTAGAGACCCATTAATTGGTAATGTGATGCCTTTCTTTTATTTGGCATTTCTGGCAATTTTTGGGGGTGTCTATGTAAAGGCTATTACTCTCTATTTTATTTTCCAGTACCTTAACACTCTTGGTGTGTTTTTGGGCCTACAACAGTCCATTTGGTTTTTGCAGCTTGTGCCTTTTGATGTCTTTGGCGACGAGATCGTCGTCTTTTTCATCGTTACACGCGTATTGATGTTCCTTAAGCATGTTTTCCTTGGCTGCGATAAGGTATCTTGTGTGGCTTGCTCTAAGAGTGCTCGCCTTAAGCGCGTTCCTGTCCAGACTATCTTTCAGGGTACTAGCAAATCCTTCTACGTACATGCCAATGGTGGTTCTAAGTTTTGTAAGAAGCACAATTTCTTTTGTTTAAATTGTGATTCTTATGGTCCAGGCTGCACTTTTATTAACGACGTCATTGCAACTGAAGTTGGTAATGTTGTCAAACTTAATGTGCAACCGACAGGTCCTGCCACTATTCTTATTGACAAGGTTGAATTCAGTAATGGTTTTTACTATCTTTATAGTGGTGACACATTTTGGAAGTACAACTTTGACATAACAGATAGCAAATACACTTGCAAAGAGGCACTTAAAAATTGTAGCATAATCACAGACTTTATTGTTTTTAACAATAATGGTTCCAATGTAAATCAGGTTAAGAATGCATGTGTGTATTTTTCACAGATGCTTTGTAAACCTGTTAAGTTAGTGGACTCAGCGTTGTTGGCCAGTTTGTCTGTTGATTTTGGTGCAAGCTTACATAGTGCTTTTGTTAGTGTGTTGTCGAATAGTTTTGGCAAAGACCTGTCAAGTTGTAATGACATGCAGGATTGCAAGAGCACATTGGGTTTTGATGATGTACCATTGGATACCTTTAATGCTGCTGTTGCTGAGGCTCATCGCTATGATGTCCTCTTGACTGACATGTCATTCAACAATTTTACCACCAGTTATGCAAAACCAGAGGAAAAATTTCCCGTCCATGACATTGCCACGTGTATGCGTGTAGGTGCCAAGATTGTTAATCATAACGTTCTTGTCAAGGATAGTATACCTGTGGTGTGGCTTGTACGTGATTTCATTGCCCTTTCGGAAGAAACTAGGAAGTACATTATTCGTACGACTAAAGTTAAGGGTATAACATTTATGTTGACCTTTAATGATTGTCGTATGCATACTACCATACCTACTGTTTGCATTGCAAATAAGAAGGGTGCAGGTCTTCCTAGTTTTTCAAAGGTTAAGAAATTCTTTTGGTTTTTGTGTCTGTTCATAGTTGCTGTTTTCTTTGCACTAAGCTTTCTTGATTTTAGTATTCAGGTTAGCAGTGATAGCGATTATGATTTCAAGTATATTGAGAGTGGCCAGTTGAAGACTTTTGACAATCCACTTAGTTGTGTGCATAATGTCTTTAGTAACTTCGAACAGTGGCATGATGCCAAGTTTGGTTTCACCCCCGTCAACAATCCTAGTTGTCCTATAGTCGTTGGTGTATCAGACGAAGCTCGCACTGTTCCAGGTATCCCAGCAGGTGTTTATTTAGCTGGTAAAACACTTGTGTTTGCTATTAACACCATTTTTGGTACATCTGGTTTGTGCTTTGATGCTAGTGGCGTTGCTGATAAGGGCGCTTGCATTTTTAATTCGGCTTGCACCACATTATCTGGTTTGGGTGGAACTGCTGTCTACTGTTACAAGAATGGGCTAGTTGAAGGTGCCAAACTTTATAGTGAGTTGGCACCTCATAGCTACTATAAAATGGTAGATGGTAATGCTGTGTCTTTACCTGAAATTATTTCACGTGGCTTTGGCATCCGTACTATTCGTACAAAGGCTATGACTTATTGCCGTGTTGGCCAGTGTGTGCAGTCTGCAGAAGGCGTTTGTTTTGGCGCCGATAGATTCTTTGTCTATAATGCAGAATCTGGTTCTGACTTTGTTTGTGGCACAGGGCTCTTCACATTGTTGATGAACGTTATTAGTGTTTTTTCCATGACAGTACCAGTAACTGTGTTGTCTGGTCAAATACTTTTTAATTGCATTATTGCTTTTGCTGCTGTTGCGGTGTGTTTCTTATTTACAAAGTTTAAGCGCATGTTCGGTGATATGTCTGTTGGCGTTTTCACTGTTGGTGCTTGTACTTTGTTGAACAATGTTTCTTACATTGTAACACAGAACACACTTGGCATGTTGGGCTATGTAACTTTGTACTTCTTGTGCACTAAGGGTGTTAGATATATGTGGATTTGGCACTTGGGATTTTTGATCTCATATATTCTTATTGCACCATGGTGGGTTTTGATGGTTTATGCCTTTTCAGCCATTTTTGAGTTTATGCCTAACCTTTTTAAGCTTAAGGTTTCGACACAACTTTTTGAGGGCGACAAGTTCGTAGGCTCTTTTGAAAATGCTGCAGCAGGTACATTTGTGCTTGATATGCATGCCTATGAGAGACTTGCCAACTCTATCTCAACTGAAAAACTGCGTCAGTATGCTAGTACTTACAATAAGTACAAGTATTATTCAGGCAGTGCTTCAGAGGCTGATTACAGGCTTGCTTGTTTTGCCCATTTGGCCAAGGCTATGATGGATTATGCTTCTAATCATAACGATATGTTATACACACCACCCACTGTGAGTTATAATTCAACTCTACAGGCTGGCTTGCGTAAGATGGCACAACCCTCTGGTGTTGTTGAGAAGTGCATAGTCCGTGTTTGCTATGGTAATATGGCTCTCAATGGTCTATGGCTTGGTGATACTGTTATGTGCCCACGCCATGTTATAGCGTCTAGTACTACTAGCACTATAGATTATGATTATGCCCTTTCTGTTTTACGCCTCCATAACTTCTCCATTTCATCTGGGAATGTTTTCCTAGGTGTTGTGAGTGCAACCATGCGAGGTGCTTTGTTGCAGATAAAGGTTAATCAAAACAATGTCCACACGCCTAAGTACACCCATCGCACAGTTAGACCGGGTGAATCTTTTAATATTTTGGCTTGTTATGATGGTGCTGCAGCTGGTGTTTACGGCGTTAACATGCGCTCTAATTACACTATTAGAGGCTCGTTCATTAATGGCGCTTGTGGTTCACCTGGTTATAATATTAACAATGGTACCGTTGAGTTTTGCTATTTACACCAGCTTGAACTTGGTTCAGGCTGTCATGTTGGTAGCGACTTAGATGGTGTTATGTATGGTGGTTATGAGGACCAACCTATTTTGCAAGTTGAAGGCGCTAGTAGTCTGTTTACAGAGAATGTGTTGGCATTTCTTTATGCAGCACTCATTAATGGTTCTACCTGGTGGCTTAGTTCTTCTAGGATCGCTGTAGACAGGTTTAATGAGTGGGCTGTTCATAATGGTATGACAACAGTGGGCAATACTGATTGCTTTTCTATTCTTGCTGCTAAGACAGGCGTTGATGTACAACGTTTGTTGGCCTCAATCCAGTCCCTGCATAAGAATTTTGGTGGAAAGCAAATTCTTGGCTATACCTCGTTGACAGATGAGTTTACTACAGGTGAAGTTATACGTCAAATGTATGGCGTTAATCTTCAGGGTGGTTATGTTTCACGCGCCTGCAGAAATGTCTTGCTGGTTGGTTCTTTTCTGACTTTCTTTTGGTCAGAACTAGTTTCCTACACTAAGTTCTTTTGGGTAAATCCTGGTTATGTTACACCTATGTTTGCGTGTTTGTCATTGCTGTCCTCACTTTTGATGTTCACACTCAAGCATAAGACATTGTTTTTCCAGGTCTTCTTAATACCTGCTCTGATTGTTACATCTTGCATTAATTTGGCATTTGATGTTGAAGTCTACAACTATTTGGCAGAGCATTTTGATTACCATGTTTCTCTCATGGGTTTTAATGCACAAGGTCTTGTTAACATCTTTGTCTGCTTTGTTGTTACCATTTTACACGGCACATACACATGGCGCTTTTTTAATACAACTGTGAGTTCTGTCACCTATGTGGTAGCTTTGCTGACTGCGGCATATAACTATTTTTATGCTAGTGACATTCTTAGTTGTGCTATGACACTATTTGCTAGTGTGACTGGCAACTGGTTCGTCGGTGCTGTTTGTTATAAAGCTGCTGTGTATATGGCCTTGAGATTTCCTACGTTTGTGGCTATTTTTGGTGATATTAAGAGTGTTATGTTTTGTTACCTTGTGTTAGGTTATTTTACCTGTTGCTTCTATGGTATTCTCTACTGGTTCAACAGGTTCTTTAAGGTTAGTGTAGGTGTCTATGACTATACTGTTAGTGCTGCTGAGTTTAAGTATATGGTTGCTAATGGCCTACGTGCACCAACTGGAACACTTGATTCGCTACTGCTGTCTGCCAAATTGATTGGTATTGGTGGTGAGCGGAATATTAAGATTTCTTCCGTTCAGTCTAAACTGACTGATATTAAGTGTAGTAACGTTGTGCTTTTAGGCTGTCTTTCTAGCATGAATGTCTCAGCAAATTCAACAGAATGGGCTTATTGTGTTGACTTGCATAACAAGATCAACTTGTGTAATGACCCAGAAAAAGCGCAGGAAATGCTACTTGCTTTGTTGGCATTTTTCCTTAGTAAGAATAGTGCCTTTGGTTTAGACGACTTATTGGAATCTTATTTTAATGACAATAGTATGTTGCAGAGTGTTGCATCTACTTATGTCGGTTTGCCTTCTTATGTCATTTATGAAAATGCACGCCAACAGTATGAAGATGCTGTTAATAATGGTTCTCCACCTCAGTTGGTTAAGCAATTGCGCCATGCTATGAATGTAGCAAAGAGCGAATTTGACCGTGAGGCTTCTACTCAGCGTAAGCTTGATAGAATGGCGGAACAGGCTGCAGCACAGATGTACAAAGAGGCAAGGGCAGTTAATAGGAAGTCCAAAGTTGTAAGTGCTATGCATTCACTGCTTTTTGGTATGTTGAGACGTTTGGATATGTCTTCTGTAGACACCATTCTCAACTTGGCAAAGGATGGGGTTGTACCTCTGTCTGTCATACCGGCAGTCAGTGCTACTAAGCTTAACATTGTTACTTCTGATATCGATTCTTATAATCGTATCCAGCGTGAGGGATGTGTCCACTACGCGGGTACCATTTGGAATATAATTGATATCAAGGACAATGATGGCAAGGTGGTACACGTTAAGGAGGTAACCGCACAGAATGCTGAGTCCCTGTCATGGCCCCTGGTCCTTGGGTGTGAGCGTATTGTTAAGCTCCAGAATAATGAAATTATTCCTGGTAAGCTGAAGCAGCGCTCCATTAAGGCAGAAGGAGATGGCATAGTTGGAGAAGGTAAGGCACTTTATAATAATGAGGGTGGACGTACTTTTATGTATGCTTTCATTTCAGATAAACCGGACCTGCGTGTAGTTAAGTGGGAGTTCGATGGTGGTTGTAACACTATTGAGCTGGAACCACCACGTAAGTTCTTGGTTGATTCTCCTAATGGTGCACAGATCAAGTATCTCTACTTTGTTCGTAACCTTAACACGTTGCGTAGGGGTGCTGTTCTTGGCTACATAGGTGCCACTGTACGCTTGCAGGCTGGTAAACAAACAGAACAGGCTATTAACTCTTCATTGTTGACACTTTGCGCTTTCGCTGTGGATCCTGCTAAGACCTACATCGATGCTGTCAAAAGTGGTCACAAACCAGTAGGTAACTGTGTTAAGATGTTGGCCAATGGTTCTGGTAATGGACAAGCTGTTACTAATGGTGTGGAGGCTAGTACTAACCAGGATTCATATGGTGGTGCTTCCGTGTGTCTATATTGTAGAGCACATGTTGAGCATCCATCTATGGATGGTTTTTGCAGACTGAAAGGCAAGTACGTACAGGTGCCACTAGGTACAGTGGATCCTATACGTTTTGTACTTGAGAATGACGTTTGCAAGGTTTGTGGTTGTTGGCTGGCTAATGGCTGCACTTGTGACAGATCCATTATGCAAAGTACTGATATGGCTTATTTAAACGAGTACGGGGCTCTAGTGCAGCTCGACTAGAGCCCTGTAACGGTACCGATACACAACATGTGTATCGTGCTTTTGACATCTACAACAAGGATGTTGCTTGTCTAGGTAAATTCCTCAAGGTGAACTGTGTTCGCCTGAAGAATTTGGATAAGCATGATGCATTCTATGTTGTCAAAAGATGTACTAAGTCTGCGATGGAACACGAGCAATCCATCTATAGCAGACTTGAAAAGTGTGGAGCCGTAGCCGAACACGATTTCTTCACTTGGAAGGATGGTCGTGCAATCTATGGTAACGTTTGTAGAAAGGATCTTACCGAGTATACTATGATGGATCTGTGTTACGCTTTACGTAACTTTGATGAAAACAATTGCGATGTTCTTAAGAGCATTTTGATTAAGGTAGGTGCTTGTGAGGAGTCCTACTTCAATAATAAAGTCTGGTTTGACCCTGTCGAAAATGAAGACATTCATCGTGTCTATGCATTGTTAGGTACCATTGTTGCACGTGCTATGCTTAAATGCGTTAAGTTCTGTGATGCAATGGTTGAACAAGGTATAGTTGGTGTTGTCACATTAGATAATCAGGATCTTAATGGTGATTTTTATGATTTTGGTGATTTTACTTGTAGTATCAAGGGAATGGGTATACCCATTTGCACATCATATTACTCTTATATGATGCCTGTTATGGGTATGACTAATTGCCTTGCTAGTGAGTGTTTTGTTAAGAGTGATATATTTGGTGAGGATTTCAAGTCATATGACCTGCTGGAATATGATTTCACGGAGCATAAGGCAGTACTCTTCAACAAGTATTTCAAGTATTGGGGACTGCAATACCACCCTAATTGTGTGGACTGCAGTGATGAGCAGTGCATAGTTCACTGTGCCAACTTCAATACGTTGTTTTCCACTACCATACCTATTACGGCATTTGGACCTTTGTGTCGCAAGTGCTGGATTGATGGTGTTCCACTGGTAACTACAGCTGGTTATCATTTTAAACAGTTAGGTATAGTTTGGAATAATGACCTCAACTTACACTCTAGCAGGCTCTCTATTAATGAACTACTCCAGTTTTGTAGTGATCCTGCACTGCTTATAGCATCATCACCAGCCCTTGTTGATCAGCGTACTGTTTGCTTTTCAGTTGCAGCGCTAGGTACAGGTATGACTAACCAGACTGTGAAACCTGGCCATTTCAATAAGGAGTTTTATGACTTCTTACTTGAGCAAGGTTTCTTCTCTGAGGGCTCTGAGCTTACTTTAAAGCACTTCTTCTTTGCACAGAAGGGTGATGCAGCTGTTAAGGATTTTGATTACTATAGGTATAATAGACCCACTGTTCTGGACATCTGCCAAGCACGCGTCGTGTATCAAATAGTGCAACGCTATTTTGATATTTACGAGGGTGGTTGTATCACCGCTAAAGAAGTGGTTGTTACAAACCTTAACAAGAGCGCAGGTTATCCTTTGAACAAGTTTGGTAAAGCTGGTCTTTACTATGAGTCTTTATCCTATGAGGAACAGGATGAACTTTATGCTTATACTAAGCGTAACATCCTGCCCACTATGACACAGCTCAACCTTAAATATGCTATTAGTGGCAAAGAACGTGCACGCACAGTGGGTGGTGTCTCGCTTTTGTCAACCATGACTACTCGGCAGTATCATCAGAAACACCTTAAGTCCATAGTTAATACTAGGGGCGCTTCGGTTGTTATTGGTACTACTAAGTTTTATGGTGGTTGGGACAATATGCTTAAGAACCTTATTGATGGTGTTGAAAATCCGTGTCTTATGGGTTGGGATTACCCAAAGTGCGACAGAGCACTGCCCAATATGATACGTATGATTTCAGCCATGATCTTAGGCTCTAAGCACACCACATGCTGCAGTTCTACTGACCGCTTTTTCAGGTTGTGCAATGAATTGGCTCAAGTCCTTACTGAGGTTGTTTATTCTAATGGGGGTTTTTATTTGAAGCCAGGTGGTACTACCTCTGGTGATGCAACCACCGCATATGCAAACTCAGTTTTCAATATCTTCCAAGCAGTAAGTGCCAATGTTAACAAACTTCTTAGTGTCGACAGCAACGTCTGTCATAATTTAGAAGTTAAGCAATTGCAACGTAAGCTCTATGAGTGCTGTTATAGATCAACTACCGTCGATGACCAGTTCGTCGTTGAGTATTATGGTTACTTGCGTAAACATTTTTCAATGATGATTCTTTCTGATGATGGCGTTGTTTGTTACAACAATGACTATGCATCACTTGGTTATGTCGCTGATCTTAATGCATTCAAGGCTGTTTTGTATTACCAGAACAATGTCTTCATGAGCGCCTCTAAATGTTGGATTGAGCCTGACATTAATAAAGGTCCTCATGAATTTTGCTCGCAGCATACTATGCAGATTGTTGATAAGGATGGTACTTATTACCTTCCTTACCCTGATCCTTCAAGAATCCTCTCTGCAGGTGTGTTTGTTGATGACGTTGTTAAAACTGATGCAGTTGTATTGCTTGAACGTTATGTGTCATTGGCTATAGATGCCTACCCGTTATCTAAGCATGAAAACCCTGAATATAAGAAGGTGTTTTATGTGCTTTTGGATTGGGTTAAGCATCTGTATAAAACGTTGAATGCTGGTGTGTTAGAGTCTTTTTCTGTCACACTTTTGGAAGATTCTACTGCTAAATTCTGGGATGAGAGCTTTTATGCCAACATGTATGAGAAATCTGCAGTTTTACAATCTGCAGGGCTTTGTGTGGTTTGTGGCTCTCAAACTGTTTTACGTTGTGGTGATTGTCTACGGCGTCCTATGCTTTGTACTAAGTGTGCTTATGATCATGTCATTGGAACAACTCACAAGTTCATTTTGGCCATCACTCCATATGTGTGTTGTGCTTCAGATTGTGGTGTCAATGATGTAACCAAGCTCTATTTAGGTGGTCTTAGTTATTGGTGTCATGAACACAAGCCACGTCTTGCATTCCCATTGTGCTCTGCTGGTAATGTTTTTGGCTTATATAAAAATTCTGCTACCGGCTCACCCGATGTTGAGGACTTTAATCGCATTGCTACATCCGATTGGACTGATGTTTCTGACTACAGGTTGGCAAATGATGTCAAGGACTCATTGCGTCTATTTGCAGCAGAAACTATCAAGGCCAAGGAGGAGAGCGTTAAGTCATCCTATGCTTGTGCAACACTACACGAGGTTGTAGGACCTAAAGAGTTGTTGCTCAAATGGGAAGTCGGCAGACCCAAACCACCTCTTAATAGAAATTCGGTTTTCACTTGTTATCATATAACGAAGAACACCAAATTTCAAATCGGTGAGTTTGTGTTTGAGAAGGCAGAATATGATAATGACGCTGTAACATATAAAACTACCGCCACAACAAAACTTGTTCCTGGCATGGTTTTTGTGCTTACCTCACATAATGTTCAGCCATTGCGTGCACCAACCATTGCTAATCAAGAACGTTATTCCACTATACATAAGTTGCATCCTGCTTTTAACATACCTGAAGCTTATTCTAGCTTAGTGCCCTATTACCAATTGATCGGTAAGCAGAAGATTACAACTATCCAGGGACCTCCCGGTAGTGGTAAATCTCACTGTGTCATAGGGCTAGGTTTGTACTATCCAGGTGCACGTATTGTGTTTGCAGCTTGTTCTCATGCAGCGGTCGATTCACTCTGTGTGAAGGCCTCCACTGCTTATAGCAATGACAAATGTTCACGCATCATACCACAGCGTGCTCGTGTTGAGTGTTATGATGGTTTCAAGTCTAATAATACTAGTGCTCAGTACCTTTTCTCCACTGTCAATGCTTTGCCAGAGTGTAATGCGGACATTGTTGTGGTGGATGAGGTCTCTATGTGCACTAATTACGACTTGTCTGTCATAAATCAGCGCATCAGCTATAGGCATGTAGTCTATGTTGGTGACCCTCAACAGCTGCCTGCACCACGTGTTATGATTTCACGTGGTACTTTGGAACCAAAGGACTACAATGTTGTCACTCAACGTATGTGTGCCCTTAAGCCTGATGTCTTCTTGCACAAGTGTTATCGCTGTCCTGCAGAGATAGTGCGCACTGTGTCTGAGATGGTCTATGAAAACCAATTCATTCCTGTGCACCCTGACAGCAAGCAGTGTTTTAAGATCTTTTGCAAGGGTAATGTGCAGGTTGATAACGGTTCAAGCATTAACCGCAGGCAATTGGATGTTGTGCGTATGTTTTTGGCTAAAAATCCTAGGTGGTCAAAGGCTGTTTTTATTTCTCCTTATAACAGCCAGAATTATGTTGCCAGCCGTGTGCTGGGTTTACAAATTCAGACAGTTGATTCATCCCAGGGTAGTGAGTATGACTATGTCATTTACACACAAACCTCAGATACTGCCCATGCCTGTAATGTTAACAGGTTTAATGTTGCCATCACAAGGGCTAAGAAAGGCATATTATGTATAATGTGCGATAGGTCCCTTTTTGATGTGCTTAAATTCTTTGAGCTTAAATTGTCTGATTTGCAAGCTAATGAGGGTTGTGGTCTTTTTAAAGACTGTAGCAGAGGTGATGATCTGTTGCCACCATCTCATGCTAATACCTTCATGTCTTTAGCGGACAATTTTAAGACTGATCAAGATCTTGCTGTTCAAATAGGTGTTAATGGACCCATTAAATATGAGCATGTTATCTCGTTTATGGGTTTCCGTTTTGATATTAACATACCCAACCATCACACTCTCTTTTGCACACGCGATTTTGCCATGCGCAATGTTAGAGGTTGGTTGGGTTTTGACGTTGAAGGAGCACATGTTGTTGGCTCTAACGTCGGTACAAATGTCCCATTGCAATTAGGGTTTTCTAACGGTGTTGATTTTGTTGTCAGACCTGAAGGTTGCGTTGTAACTGAGTCTGGTGACTATATTAAACCCGTCAGAGCTCGTGCTCCACCAGGGGAACAATTCGCACACCTTTTGCCTCTACTTAAACGCGGTCAACCATGGGATGTGGTTCGTAAGCGTATAGTGCAAATGTGTAGTGACTACCTGGCTAACCTATCAGACATACTAATTTTTGTGTTGTGGGCTGGTGGTTTGGAGTTGACAACTATGCGTTACTTTGTCAAGATTGGACCAAGCAAGAGTTGTGATTGTGGTAAGGTTGCTACTTGTTACAATAGTGCGCTGCATACGTACTGTTGTTTCAAACATGCCCTTGGTTGTGATTACCTGTATAACCCATACTGTATTGATATACAGCAGTGGGGATACAAGGGGTCACTTAGCCTTAACCACCATGAGCATTGTAATGTACATAGAAACGAGCATGTGGCTTCTGGTGATGCCATAATGACTCGTTGTCTAGCCATACATGATTGCTTTGTCAAGAACGTTGACTGGTCCATCACATACCCATTTATTGGTAATGAGGCTGTTATTAATAAGAGCGGCCGAATTGTGCAATCACACACCATGCGGTCAGTTCTTAAGTTATACAATCCGAAAGCCATATATGATATTGGCAATCCTAAGGGCATCAGATGTGCCGTAACGGATGCTAAGTGGTTTTGCTTTGACAAGAATCCTACTAATTCTAATGTCAAGACATTGGAGTATGACTATATAACACACGGCCAATTTGATGGGTTGTGCTTGTTTTGGAATTGCAATGTGGACATGTATCCAGAATTTTCTGTGGTCTGTCGTTTTGATACTCGCTGTAGGTCACCACTCAACTTGGAGGGTTGTAATGGTGGTTCACTGTATGTTAACAATCATGCATTCCATACACCGGCTTTTGATAAGCGTGCTTTTGCTAAGTTGAAGCCAATGCCATTTTTCTTCTATGATGATACTGAGTGTGACAAGTTACATGACTCCATAAACTATGTTCCTCTTAGGGCTAGTAATTGCATTACTAAATGTAATGTTGGTGGAGCTGTCTGTAGTAAGCATTGTGCTATGTACCATAGCTATGTTAATGCTTACAACACCTTTACGTCAGCGGGCTTTACGATTTGGGTGCCCACTTCGTTTGACACCTACAATCTGTGGCAGACATTTAGTAACAATTTGCAAGGTCTTGAGAACATTGCTTTCAATGTCGTAAAGAAAGGATCTTTTGTTGGTGCTGAAGGTGAGCTTCCTGTAGCTGTGGTTAATGACAAAGTGCTCGTTAGAGATGGTACTGTTGATACTCTTGTTTTCACAAACAAGACATCACTACCCACTAACGTAGCTTTTGAGTTGTATGCCAAGCGTAAGGTAGGACTCACCCCACCCATTACGATCCTACGTAACTTGGGTGTTGTTTGTACATCTAAGTGTGTCATTTGGGACTATGAAGCCGAACGTCCACTTACTACTTTTACAAAGGATGTCTGTAAATATACCGACTTTGAGGGTGACGTTTGTACACTCTTTGATAACAGCATTGTTGGTTCATTAGAGCGATTCTCTATGACCCAGAATGCTGTGCTTATGTCACTTACAGCTGTTAAAAAGCTCACTGGCATAAAGTTAACTTATGGCTATCTTAATGGTGTCCCAGTTAACACACATGAAGATAAACCTTTTACGTGGTATATTTACACTAGGAAGAACGGCAAGTTCGAGGACTATCCTGATGGCTATTTTACCCAAGGTAGAACAACCGCTGATTTTAGCCCTCGTAGCGACATGGAAAAGGACTTCCTAAGTATGGATATGGGTTTGTTTATTAACAAGTATGGACTTGAAGATTACGGCTTTGAGCACGTTGTGTATGGTGATGTTTCAAAAACCACCCTTGGTGGTTTACATCTACTAATTTCGCAGGTGCGTCTGGCCTGTATGGGTGTGCTTAAAATAGACGAGTTTGTGTCTAGTAATGATAGCACGTTAAAGTCATGTACTGTTACATATGCTGACAACCCTAGTAGTAAGATGGTTTGCACATATATGGATCTCCTGCTTGACGATTTTGTTAGCATTCTTAAATCTTTGGATTTGAGCGTTGTATCTAAGGTTCATGAAGTTATGGTTGATTGTAAAATGTGGAGGTGGATGTTGTGGTGTAAGGATCATAAACTCCAGACATTTTATCCACAACTTCAAGCCAGTGAATGGAAGTGTGGTTATTCCATGCCTTCTATTTACAAGATACAACGTATGTGCTTAGAACCTTGCAATCTCTATAACTATGGTGCTGGTGTTAAGTTACCTGATGGCATTATGTTTAACGTAGTTAAATACACACAGCTTTGTCAATATCTCAATAGCACCACAATGTGTGTACCCCATCACATGCGTGTGCTACATCTTGGTGCTGGCTCTGATAAGGGCGTTGCACCTGGCACGGCTGTCTTACGACGTTGGTTGCCACTGGATGCCATTATAGTTGACAATGATAGTGTTGATTACGTTAGCGATGCTGATTATAGTGTTACAGGAGATTGCTCTACCTTATACCTGTCAGATAAGTTTGATTTAGTTATATCTGATATGTATGATGGTAAGATTAAAAGTTGTGATGGGGAGAACGTGTCTAAAGAAGGCTTCTTTCCCTATATTAATGGTGTTATTACTGAAAAGTTGGCACTTGGTGGTACTGTAGCTATTAAGGTGACGGAGTTTAGTTGGAATAAGAAGTTGTATGAACTCATTCAGAAGTTTGAGTATTGGACAATGTTCTGTACCAGTGTTAACACGTCATCGTCAGAGGCATTTTTAATTGGTGTTCACTATTTAGGTGATTTTGCAAGTGGCGCTGTGATTGACGGCAACACCATGCATGCCAATTATATCTTCTGGCGTAATTCCACAATTATGACTATGTCTTACAACAGTGTGCTTGATTTAAGCAAGTTCAATTGTAAGCATAAGGCTACAGTTGTTGTTAATTTAAAAGACTCATCCATTAGTGATGTTGTGTTAGGCTTGTTGAAGAATGGTAAGTTGCTAGTGCGTAATAATGACACCATTTGTGGCTTTTCTAATCATTTGGTCAACGTAAACAAATGACGCCTTTAATTTACTTCTGGTTGTTCTTACCAGTACTTCTAACACTTAGCCTACCACAAGATGTCACTAGGTGCCAGTCTATTATTAACTTTAGGCGGTTCTTTTCAAAATTTAATGTTCAGGCACCTGCCGTCGTTGTTTTGGGTGGTTATCTACCTAGTATGAACTCTTCTAGCTGGTACTGTGGCACAGGCATTGAAACTGATAGTGGCGTTCATGGTATTTTTCTCAGTTACATCGATTCTGGTCAGGGCTTTGAGATTGGCATTTCGCAAGAGCCGTTTGATCCTAGTGGTTACCAGCTTTATTTACACAAGGCCACTAATGGTAACACTAGTGCTATTGCACGACTGCGCATTTGCCAGTTTCCAGATAATAAAACATTGGGCCCTACTGTTAATGATGTTACAACAGGTCGTAACTGCCTATTCAACAAAGCCATTCCAGCTTTGCAGGATGGAAAAAATATTGTTGTCGGCATAACATGGGATAATGATCGTGTCACTGTTTTTGCTGACAAGATCTATCATTTTTATATTAAAAATGATTGGTCCCGTGTTGCGACAAGATGTTACAATAAAAGAAGTTGTGCCATGCAATATGTTTATACACCTACCTACTACATGCTTAATGTTACTAGTGCAGGTGAGGATGGCATTTACTATGAACCTTGTACAGCTAATTGCAGTGGTTACGCTGCCAATGTATTTGCCACTGATTCCAATGGCCATATACCAGAAGGTTTTAGTTTTAATAATTGGTTTCTTTTGTCCAATGACTCCACTTTGTTGCATGGTAAAGTGGTTTCAAACCAACCTTTGTTGGTCAACTGCCTTTGGGCCATTCCTAAGATTTATGGACTAGGCCAATTTTTCTCATTCAATCAAACGATGGATGGCGTTTGTAACGGAGCCGCTGCGCAGCGTGCCCCAGAGGCTCTGAGGTTTAATATTAATGACACTTTTGTCATTCTTGCTGAAGGCTCAATTGTACTTCATACTGCTTTAGGAACAAATCTTTCTTTTGTTTGCAGTAATTCCTCAGATCCTCACAAAGCCATCTTTACCATACCTTTGGGTGTTACTGAAGTACCCTACTATTGCTTTCTTAAAGTGGATACTTACAAATCCACTGTTTATAAATTCTTGGCTGTTTTACCTCCTACTGTCAAGGAAATTGTCATCACCAAGTACGGTGATGTTTATGTCAACGGGTTTGGCTATTTGCATCTCGGTTTGTTGGATGCTGTCACAATTAATTTCACTGGTCATGGCACTGACGATGACGTTTCAGGTTTCTGGACCGTAGCATCGACTAATTTTGTTGATGCACTCATCGAGGTTCAAGGAACTGCCATTCAGCGTATTCTTTATTGTGATGACCCTGTTAGCCAACTTAAGTGTTCTCAGGTTTCTTTTGACCTTGATGATGGTTTTTACCCTATTTCTTCTAGAAACCTTCTGAGTCATGAACAGCCAATTTCTTTTGTTACTTTGCCATCATTCAATGATCATTCTTTTGTTAATATTACTGTCTCTGCGGCTTTTGGTGGTCATAGTGGTGCCAACCTCATTGCATCTGACACTACTATCAATGGGTTTAGTTCTTTCTGTGTTGACACTAGACAATTTACCATTACACTGTTTTATAACGTTACAAACAGTTATGGTTATGTGTCTAAGTCACAGGATAGTAATTGCCCTTTCACCTTGCAATCTGTTAATGATTACCTGTCTTTTAGCAAATTTTGTGTTTCAACCAGCCTTTTGGCTGGTGCTTGTACCATAGATCTTTTTGGTTACCCTGAGTTCGGTAGTGGTGTTAAGTTTACGTCCCTTTATTTTCAATTCACAAAGGGTGAGTTGATTACTGGCACGCCTAAACCACTTCAAGGTGTCACGGACGTTTCTTTTATGACTCTGGATGTGTGTACCAAGTATACTATCTATGGCTTTAAAGGTGAGGGTATTATTACCCTTACAAATTCTAGCTTTTTGGCAGGTGTTTATTATACATCTGATTCTGGACAGTTGTTAGCCTTTAAGAATGTCACTAGTGGTGCTGTTTATTCTGTTACGCCATGTTCTTTTTCAGAGCAGGCTGCATATGTTGATGATGATATAGTGGGTGTTATTTCTAGTTTGTCTAACTCCACTTTTAACAATACCAGGGAGTTGCCTGGTTTCTTCTACCATTCTAATGATGGCTCCAATTGTACAGAGCCTGTGTTGGTGTATAGTAACATAGGTGTCTGTAAATCTGGCAGTATTGGCTATGTCCCACTTCAGGATGGCCAAGTCAAGATTGCACCCATGGTTACTGGGAATATTAGTATTCCCACCAACTTTAGTATGAGTATTAGAACAGAATATTTACAGCTTTACAACACGCCTGTTAGTGTTGATTGCGTTACATATGTTTGTAATGGTAACTCTCGTTGTAAACAATTACTCACCCAGTACACTGCAGCATGTAAGACCATAGAGTCAGCATTACAACTCAGCGCTAGGCTTGAGTCTGTTGAAGTTAACTCTATGCTTACTATTTCTGAAGAGGCTCTACAGTTAGCTACCATCAGTTCGTTTAATGGTGATGGATATAACTTTACTAATGTGCTGGGTGTTTCCGTGTACGACCCTGCAAGTGGCAGGGTGGTACAAAAAGGGTCTTTTATTGAAGACCTGCTTTTTAATAAAGTGGTTACTAATGGCCTTGGTACTGTTGATGAAGACTATAAGCGCTGTTCTAATGGTCGCTCTGTGGCAGATCTAGTCTGTGCGCAGTATTACTCTGGTGTCATGGTACTACCTGGCGTTGTTGACGCTGAGAAGCTTCACATGTATAGTGCGTCTCTCATCGGTGGTATGGCGCTAGGAGGTCTTACTACTGCAGCGGCATTGCCTTTTAGCCATGCTGTTCAAGCGAGGCTCAATTATCTTGCTTTACAGACGGATGTTCTACAGCGCAACCAGCAATTGCTTGCTGAGTCTTTTAACTCTGCTATTGGTAATATAACTTCAGCCTTTGAGAGTGTTAAAGAGGCTATTAGTCAAACTTCCAATGGTTTGAACACTGTGGCTCATGCGCTTACTAAGGTTCAAGAGGTTGTTAATTCGCAGGGTTCAGCTTTGACCCAACTTACCATACAGCTGCAACACAACTTCCAAGCCATTTCTAGTTCTATTGATGACATTTACTCCCGACTGGACATTCTTTCAGCCGATGTTCAGGTTGATCGTCTCATCACCGGCAGATTATCAGCACTTAATGCTTTTGTTGCTCAAACCCTCACTAAGTATACTGAGGTTCAGGCTAGCAGGAAGCTAGCACAGCAAAAGGTTAATGAGTGCGTCAAATCGCAATCTCAGCGTTATGGTTTTTGTGGTGGTGATGGCGAGCACATCTTCTCTCTGGTACAGGCCGCACCTCAGGGCCTGCTGTTCTTACATACAGTACTTGTACCGGGTGATTTTGTAAATGTTATTGCCATCGATGGCTTATGCGTTAATGGTGATATTGCCTTGACTCTACGTGAGCCTGGCTTAGTCTTGTTTACGCATGAACTTCAAACTTATACTGCGACGGAATATTTTGTTTCATCGCGACGTATGTTTGAACCTAGAAAACCTACCGTTAGTGATTTTGTTCAAATTGAGAGTTGTGTGGGCACCTATGTCAATCTGACTAGCGACCAACTACCAGATGTAATCCCAGATTACATCGATGTTAACAAAACACTTGATGAGATTCTAGCTTCTCTGCCCAATAGAATTGGTCCTAGTCTTCCCCTAGATGTTTTTAATGCCACTTATCTTAATCTCACTGGTGAAATTGCAGATTTAGAGCAGCGTTCAGAGTCTCTCCGTAATACTACAGAAGAGCTCCGAAGTCTCATATATAATATCAACAACACACTTGTTGACCTTGAGTGGCTCAACCGAGTTGAGACATATATCAAGTGGCCGTGGTGGGTTTGGTTGATTATTTTTATTGTTCTCATCTTTGTTGTGTCATTATTAGTGTTCTGCTGCATTTCCACGGGTTGTTGTGGATGCTGCGGTTGTTGCGGTGCTTGTTTTTCAGGTTGTTGTAGGGGTCCTAGACTTCAACCTTACGAAGCTTTTGAAAAGGTCCACGTGCAGTGATGTTTCTTGGACTTTTTCAATACACGATTGACACAGTTGTCAAAGATGTCTCGAAGTCTGCCAACTTGTCTTTGGATGCTGTCCAAGAGTTGGAGCTCAATGTAGTTCCAATTAGACAAGCTTCAAATGTGACGGGTTTTCTTTTCACCAGTGTTTTTATTTACTTCTTTGCACTGTTTAAAGCGTCTTCTTTGAGGCGCAATTATATTATGTTGGCAGCGCGTTTTGCTGTCATTTTTCTTTCTGTTGCACACTTATTGGCAGGCTTTGTTTAGTCTGCTTTTACTCATGGCGCTATAAAAATGCGCTTTTTATTATCTTTAATACTACGACACTTTCTTTTCTCAATGGTAAAGCAGCTTATTATGACGGCAAATCCATTGTGATTCTAGAAGGTGGTGACCATTACATCACTTTTGGCAACTCTTTTGTTGCTTTCGTTAGTAGCATTGACTTGTATCTAGCTATACGTGGGCGGCAAGAAGCTGACCTACATTTGTTGCGAACTGTTGAGCTTCTTGACGGCAAGAAGCTTTATGTCTTTTCACAACATCAAATTGTTGGCATTACTAATGCTGCATTTGACTCAATTCAACTAGACGAGTATGCTACAATTAGTGAATGATAATGGTCTAGCAGTTAATGTCATACTTTGGCTTTTCGTACTCTTTTTTCTGCTTATTATAAGCATTACTTTCGTCCAATTGGTTTATCTGTGCTTCACTTGTCACCGGTTGTGTAATAGCGCAGTTTACACACCTATAGGGCGCTTGTATAGAGTTTATAAGTCTTACATGCGAATTGACCCCCTCCCCAGTACTGTTATTGACATATAAACGAAATATGTCTAACGGTTTTATTCCCGTTGATGAGGTGATTGAACACCTTAGAAACTGGAATTTCACATGGAATATCATACTGACGATACTACTTGTAGTGCTTCAGTATGGCCATTACAAGTACTCTGTGTTCTTGTATGGTGTCAAGATGGCTATTCTATGGATACTTTGGCCTCTTGTGTTGGCACTGTCACTTTTTAATGCATGGGCTAGCTTCCAGGTCAACTGGGTCTTTTTCGCTTTCAGCATCCTTATGGCTTGCATCACTCTTATGCTGTGGATAATGTATTTTGTCAATAGCATTCGGTTGTGGCGCAGGACACATTCTTGGTGGTCTTTCAATCCTGAAACTGACGCGCTTCTCACTACTTCTGTGATGGGCCGACAGGTCTGCATTCCAGTGCTTGGAGCACCAACTGGTGTAACGCTAACACTCCTTAGTGGTACATTGCTTGTAGAGGGCTATAAGGTTGCTACTGGCGTACAGGTAAGTCAATTGCCTGATTTCGTCACAGTCGCCAAGGCCACTACAACACTTGTCTATGGACGTGTTGGTCGTTCAGTCAATGCTTCATCTGGCACTGGTTGGGCTTTCTATGTCCGGTCAAAACACGGCGACTACTCAGCTGTGAGTAATCCGAGTGCGGTTCTCACAGATAGTGAGAAAGTGCTTCATTTAGTCTAAACAGAAACTTTATGGCTTCTGTCAGCTTTCAGGATCGTGGCCGCAAACGGGTGCCATTATCCCTCTATGCCCCTCTTAGGGTTACTAATGACAAACCCCTTTCTAAGGTACTTGCAAACAATGCTGTACCCACTAATAAAGGAAATAAGGACCAGCAAATTGGATACTGGAATGAGCAAATTCGCTGGCGCATGCGCCGTGGTGAGCGAATTGAGCAACCTTCCAATTGGCATTTCTACTACCTCGGAACAGGACCTCACGCCGACCTCCGCTATAGGACTCGTACTGAGGGTGTTTTCTGGGTTGCTAAAGAAGGCGCAAAGACTGAACCCACTAACCTGGGTGTCAGAAAGTCGTCTGAAAAGCCAATCATTCCAAATTTCTCTCAACAGCTTCCCAGCGTAGTTGAGATTGTTGAACCTAACACACCTCCTACTTCACGTGCAAATTCACGTAGCAGGAGTCGTGGTAATGGCAACAACAGGTCCAGATCTCCAAGTAACAACAGAGGCAACAACCAGTCCCGCGGTAATTCACAGAATCGTGGAAATAACCAGGGTCGTGGAGCTTCTCAGAACAGAGGAGGCAATAATAATAACAATAACAAGTCTCGTAACCAGTCCAAGAACAGAAACCAGTCAAATGACCGTGGTGGAATGACATCACGCGATGATCTGGTGGCTGCTGTCAAGGATGCCCTTAAATCTTTGGGTATTGGAGAAAATCCTGATAGGCTTAAGCAACAACACAAGCCTAAGCAGGAAAAGTCTGACAACAGCGGCAAAAATACACCTAAGAAGAACAAATCCAGGGCCACTTCGAAGGAACGTGACCTCAAGGACATCCCAGAGTGGAGGAGAATTCCCAAGGGCGAAAATAGCGTAGCAGCTTGCTTCGGACCCAGGGGGGGCTTCAAAAATTTTGGAGATGCGGAATTTGTCGAAAAAGGTGTTGATGCCTCAGGCTATGCTCAGATCGCCAGTTTGGCACCAAATGTTGCAGCATTGCTCTTTGGTGGTAATGTGGCTGTTCGCGAGCTAGCGGACTCTTACGAGATTACATACAATTATAAAATGACTGTGCCAAAGTCTGATCCAAATGTTGAGCTTCTTGTTTCACAGGTTGATGCATTTAAAACTGGTAATGCAAAACCCCAGAGAAAGAAGGAAAAGAAGAATAAGCGTGAAACCACGCAGCAGCTGAATGAAGATGCCATCTACGATGATGTGGGTTTGCCATCTGATTCGACTCATGCCAATTTGGAATGGGACACAGCTGTTGACGGTGGTGACACGGCCGTTGAAATTATCAACGAGATCTTCGATACAGGAAATTAAACAATGTTTGACTGGCTTATCCTGGCTATGTCCCAGGGTAGTGCCATTACACTGTTATTACTGAGTGTTTTTCTAGCGACTTGGCTGCTGGGCTATGGCTTTGCCCTCTAACTAGCGGTCTTGGTCTTGCACACAACGGTAAGCCAGTGGTAATGTCAGTGCAAGAAGGATATTACCATAACACTGTCACGAGGGGAACGCAGTACCTTTTCATCTAAACCTTTGCACGAGTAATCAAAGATCCGCTTGACGAGCCTATATGGAAGAGCGTGCCAGGTATTTGACTCAAGGACTGTTAGTAACTGAAGA
