# Supplementary material for: Differential Transcriptomics Analysis of IPEC-J2 Cells Single or Coinfected With Porcine Epidemic Diarrhea Virus and Transmissible Gastroenteritis Virus
Source: Front Immunol. 2022 Mar 25;13:844657. doi: 10.3389/fimmu.2022.844657 (PMC8989846; doi:10.3389/fimmu.2022.844657)
Supplement: Supplementary file 7 [file Table_2.xls]

## Sheet: Sheet1
Supplemental Table.2 The Differentially Expressed Genes in all Transcriptome Groups
Groups		12			24			48
		All	Up	Down	All	Up	Down	All	Up	Down
PEDV	Known genes	1368	686	682	7233	3626	3607	576	307	269
	Novel genes	32	26	6	117	68	49	21	8	13
	Total	1400	712	688	7350	3694	3656	597	315	282
TGEV	Known genes	1559	713	846	5755	2911	2844	833	410	423
	Novel genes	31	24	7	123	70	53	25	6	19
	Total	1590	737	853	5878	2981	2897	858	416	442
PEDV+TGEV	Known genes	1385	736	649	3940	2145	1795	1485	910	575
	Novel genes	30	24	6	65	45	20	39	16	23
	Total	1415	760	655	4005	2190	1815	1524	926	598
Total		4405	2209	2196	17233	8865	8368	2979	1657	1322
