# Supplementary material for: Differential Transcriptomics Analysis of IPEC-J2 Cells Single or Coinfected With Porcine Epidemic Diarrhea Virus and Transmissible Gastroenteritis Virus
Source: Front Immunol. 2022 Mar 25;13:844657. doi: 10.3389/fimmu.2022.844657 (PMC8989846; doi:10.3389/fimmu.2022.844657)
Supplement: Supplementary file 8 [file Table_3.xls]

## Sheet: ISGs
	Supplemental Table 3 Shared Upregulated Interferon Induced Genes in Differrent Groups (24h)
	Gene symbol	PEDV infection		TGEV infection		PEDV+TGEV infection		Gene Description	Function	Ref..
		log2 fold change	q value	log2 fold change	q value	log2 fold change	q value
1	APOBEC3B	0.853623	3.47e-09	0.716694	0.0023645	0.953401	1.82169e-06	apolipoprotein B mRNA editing enzyme catalytic subunit 3B	Antiviral	X1
2	B2M	0.777895	3e-06	0.913112	1.20229e-05	0.636638	0.00317037	beta-2-microglobulin	Antigen presentation	XX
3	BST2	1.62053	0.000447562	1.98003	4.36677e-07	1.47438	1.273e-05	bone marrow stromal cell antigen 2	Antigen presentation	XX
4	C2	1.76921	5.46e-17	1.70873	3.14814e-09	1.53425	4.9319e-07	complement C2	Miscellaneous	XX
5	CASP8	0.575459	0.000792775	0.590969	0.0143755	0.50282	0.0148197	caspase 8	Cell signalling and apoptosis	XX
6	CD47	0.72023	3.65e-05	0.655225	0.0166787	0.727004	0.00058581	CD47 molecule	Cell signalling and apoptosis	XX
7	CMTR1	0.841918	5.02e-08	0.779414	0.00116171	0.792934	0.000171643	cap methyltransferase 1	Miscellaneous	XX
8	DDX24	0.227247	0.0396985	0.295532	0.0457076	0.304418	0.0200499	DEAD-box helicase 24	Antiviral	X2
9	DDX60	1.11001	0.0489112	0.998531	0.0326036	0.955514	0.0132913	DExD/H-box helicase 60	Antiviral	X3
10	DHX58	1.91777	1.26e-07	1.97455	3.15295e-08	1.61393	2.03674e-08	DExH-box helicase 58	AMP sensing+FN pathway	XX
11	DNAJA1	0.735096	5.27e-05	0.912952	0.000194248	0.537191	0.0328752	DnaJ heat shock protein family (Hsp40) member A1	Miscellaneous	XX
12	EHD4	0.905131	4.07e-07	0.66293	0.00851077	0.81684	0.000711709	EH domain containing 4	Miscellaneous	XX
13	GBP1	2.13342	8.21e-05	1.92941	1.34712e-05	2.00893	0.000629132	guanylate binding protein 1	apoptosis and pyroptosis	X4
14	GBP2	1.72146	0.00492316	1.91513	2.1437e-05	1.63339	0.0121789	guanylate binding protein 2	apoptosis	X5
15	IFI35	0.731397	1.17e-07	1.10826	0.00054446	0.640993	0.000129603	interferon induced protein 35	IFN suppression	XX
16	IFI44L	1.36554	0.00294343	1.46875	4.31162e-05	1.30546	8.00994e-05	interferon-induced protein 44-like	IFN suppression	X6
17	IFI6	1.47942	0.000611615	1.86449	5.95363e-07	1.378	3.09053e-05	interferon alpha inducible protein 6	Antiviral	X7
18	IFIT2	2.29275	0.00558396	2.17006	0.0102452	2.26936	0.00703131	interferon induced protein with tetratricopeptide repeats 2	Antiviral	XX
19	IFIT3	1.89769	0.0087799	1.65814	0.00137366	1.91138	0.0116432	interferon induced protein with tetratricopeptide repeats 3	Antiviral	XX
20	IFITM1	2.1883	7.74e-08	2.52	1.35833e-10	1.98765	1.70188e-10	interferon-induced transmembrane protein 1	Antiviral	X8
21	IFITM3	1.13282	4.43e-10	1.43438	3.99482e-06	1.11347	9.84344e-07	interferon induced transmembrane protein 3	Antiviral	X9
22	IL15RA	1.68281	8.42e-13	1.85871	1.49913e-07	1.27258	0.000108281	interleukin 15 receptor subunit alpha	Cell signalling and apoptosis	XX
23	IRF1	1.02503	0.0123662	0.773939	0.0243335	1.15936	0.000491279	interferon regulatory factor 1	IFN pathway	X10
24	IRF2	1.09052	7.35e-09	0.63553	0.0232327	1.0723	1.4402e-05	interferon regulatory factor 2	IFN pathway	X11
25	IRF6	1.15205	6.9e-16	0.965042	4.18757e-06	0.933488	1.87993e-05	interferon regulatory factor 6	IFN pathway	X12
26	IRF7	2.05267	2.83e-08	2.41634	5.82306e-10	1.72034	1.45888e-08	interferon regulatory factor 7	AMP sensing+IFN pathway	XX
27	IRF9	0.493238	0.000882847	0.777313	0.00553125	0.384313	0.0325068	interferon regulatory factor 9	AMP sensing+IFN pathway	XX
28	ISG12(A)	1.82296	2.65e-06	2.18652	7.21423e-08	1.61478	3.25923e-07	putative ISG12(a) protein	Antiviral	X13
29	ISG15	2.30235	3.41e-06	2.66328	6.77695e-09	2.05115	3.77527e-08	ISG15 ubiquitin-like modifier	Antiviral	XX
30	ISG20	1.74218	0.000108971	1.94834	1.72743e-06	1.50215	3.99749e-06	interferon stimulated exonuclease gene 20	Antiviral	XX
31	LGALS9	1.46209	1.21e-11	1.73406	1.20218e-06	1.22432	6.95675e-06	galectin 9	Cell signalling and apoptosis	XX
32	MAPK8IP2	0.725697	3.04e-06	0.857301	0.00469327	0.807353	2.14675e-05	mitogen-activated protein kinase 8 interacting protein 2	Signaling pathway	X14
33	MAPKAPK2	0.505604	1.15e-06	0.379931	0.0348441	0.59381	8.29804e-05	mitogen-activated protein kinase-activated protein kinase 2	Signaling pathway	X15
34	MOV10	1.49342	2.6e-18	1.63933	1.46511e-08	1.2055	1.4368e-07	Mov10 RISC complex RNA helicase	Antiviral	XX
35	MXD1	1.55488	0.0124042	0.999393	0.0347944	1.52619	0.017476	MAX dimerization protein 1	Signaling pathway	X16
36	NLRC5	1.44928	0.00249825	1.28261	0.000490479	1.27366	0.000192237	NLR family CARD domain containing 5	Antigen presentation	XX
37	NMI	0.776616	0.00037356	1.02493	0.000483963	0.750948	0.00678169	N-myc and STAT interactor	IFN suppression	XX
38	OAS1	1.33299	2.97e-09	1.42124	1.39396e-05	1.21559	1.36733e-05	2'-5'-oligoadenylate synthetase 1	Antiviral	XX
39	OAS2	1.20641	4.93e-08	1.11724	0.000354723	1.12779	5.62295e-05	2'-5'-oligoadenylate synthetase 2	Antiviral	X17
40	OASL	2.31941	0.000176627	2.88355	1.62918e-09	2.12781	0.00184408	2'-5'-oligoadenylate synthetase like	Antiviral	X18
41	PARP12	1.21351	0.00365218	1.22543	0.000345214	1.01277	0.00133687	poly(ADP-ribose) polymerase family member 12	Antiviral	XX
42	PLSCR1	0.843484	3.4e-05	0.810865	0.00437429	0.825097	0.001429	phospholipid scramblase 1	Antiviral	X19
43	PLSCR3	1.13746	1.04e-15	1.31034	8.63026e-06	0.778913	7.14453e-05	phospholipid scramblase 3	apoptosis	X20
44	PMAIP1	1.16893	3.94e-05	1.345	0.000252701	1.19669	0.000410952	phorbol-12-myristate-13-acetate-induced protein 1	apoptosis and antiviral	X21
45	PML	1.11056	4.43e-08	1.18907	7.19109e-05	1.11796	9.76855e-06	promyelocytic leukemia	Antiviral	XX
46	PSMB10	1.06482	4.29e-16	1.44255	2.84489e-05	0.848645	3.12979e-06	proteasome subunit beta 10	Antigen presentation	XX
47	PSMB8	0.505667	0.000454682	0.823996	0.0124265	0.523255	0.00301033	proteasome subunit beta 8	Antigen presentation	XX
48	PSMB9	0.909966	2.09e-07	1.27022	7.57419e-05	0.882553	7.54951e-05	proteasome subunit beta 9	Antigen presentation	XX
49	PSME1	0.448037	0.00027879	0.724154	0.0102836	0.435718	0.00298322	proteasome activator subunit 1	Antigen presentation	XX
50	PSME2	0.730223	2.39e-08	1.1277	0.000239204	0.692124	0.000136002	proteasome activator subunit 2	Antigen presentation	XX
51	RBCK1	0.904345	6.43e-13	0.993848	0.000532597	0.778986	4.2099e-07	RANBP2-type and C3HC4-type zinc finger containing 1	Ubiquitin + protein modification	XX
52	RFX5	1.01848	6.09e-09	0.81364	0.000730152	1.03561	2.06111e-06	regulatory factor X5	Antigen presentation	XX
53	RICTOR	0.663264	0.00660258	1.12477	0.00211486	0.814416	0.00505119	RPTOR independent companion of MTOR complex 2	Cell signalling and apoptosis	XX
54	RNF19B	1.48184	4.18e-12	1.40037	1.48891e-06	1.29073	2.02145e-06	ring finger protein 19B	Ubiquitin + protein modification	XX
55	RSAD2	1.73947	0.025128	1.26384	0.0263074	1.74359	0.0324808	radical S-adenosyl methionine domain containing 2	Antiviral	X22
56	SAMHD1	1.57994	2.95e-05	1.56102	1.70923e-05	1.41936	1.79687e-05	SAM and HD domain containing deoxynucleoside triphosphate triphosphohydrolase 1	Antiviral	X23
57	SAT1	1.23417	4.07e-07	1.81691	4.24858e-08	1.20264	0.000799724	spermidine/spermine N1-acetyltransferase 1	Antiviral	XX
58	SERTAD1	1.22809	2.46e-11	1.30293	0.000144963	1.13195	5.43195e-07	SERTA domain containing 1	Miscellaneous	XX
59	SHISA5	1.01378	3.45e-10	1.13977	9.82032e-06	0.854641	2.51898e-05	shisa family member 5	Antiviral	X24
60	SLC25A28	1.49421	0.0012439	1.47354	0.000120898	1.35382	4.24319e-05	solute carrier family 25 member 28	Miscellaneous	XX
61	SOCS1	1.8073	9.6e-05	1.52432	0.000119552	1.83391	2.73322e-07	suppressor of cytokine signaling 1	IFN suppression	XX
62	SP110	0.752922	3.2e-05	0.525828	0.0338018	0.840435	0.000169712	SP110 nuclear body protein	Miscellaneous	XX
63	STAT1	1.14187	0.0117005	1.04715	0.00695901	1.05861	0.00186494	signal transducer and activator of transcription 1	AMP sensing+IFN pathway	XX
64	STAT2	1.51005	0.00018114	1.21595	0.000363841	1.53787	1.9044e-06	signal transducer and activator of transcription 2	AMP sensing+IFN pathway	XX
65	TAP1	1.71409	4.12e-06	1.89666	2.96323e-08	1.54644	1.07364e-07	transporter 1	Antigen presentation	XX
66	TAP2	1.38721	2.35e-11	1.40316	9.47482e-07	1.19626	7.506e-06	transporter 2	Antigen presentation	XX
67	TAPBP	0.809045	3.98e-08	0.924343	7.89017e-06	0.672655	0.000366849	TAP binding protein	Antigen presentation	XX
68	TAPBPL	0.936126	2.65e-11	0.83148	2.48978e-05	0.862939	1.37975e-06	TAP binding protein like	Antigen presentation	XX
69	TNFAIP6	0.592247	0.000732365	0.55603	0.015167	1.14123	5.87358e-05	TNF alpha induced protein 6	Inflammation	X25
70	TNFRSF1A	0.460974	0.000206767	0.478091	0.0124763	0.532578	0.000496942	TNF receptor superfamily member 1A	Apoptosis	X26
71	TNFRSF1B	0.373863	0.00515915	0.414084	0.0328459	0.383532	0.0332513	TNF receptor superfamily member 1B	Apoptosis	X27
72	TNFSF13B	1.63945	0.000391218	1.53279	3.23679e-05	1.45108	9.87084e-06	TNF superfamily member 13b	B lymphocyte activation	X28
73	TRAF1	2.00366	1.32e-16	1.74149	5.75227e-09	1.60008	2.52829e-07	TNF receptor associated factor 1	Cell signaling	X29
74	TRAF3IP2	0.722703	6.78e-09	0.568836	0.00119037	0.760065	4.3041e-06	TRAF3 interacting protein 2	Ubiquitin	X30
75	TRAFD1	1.27182	5.12e-13	1.08452	5.68707e-06	1.10643	6.08607e-06	TRAF-type zinc finger domain containing 1	IFN suppression	XX
76	TRIM11	0.797329	2.02e-07	0.859346	0.000532122	0.642532	0.000439271	tripartite motif containing 11	Antiviral	X31
77	TRIM14	0.929915	2.09e-06	0.638264	0.0234858	1.03399	5.19874e-05	tripartite motif containing 14	Antiviral	X32
78	TRIM21	1.307	5.78e-10	1.30419	1.96022e-05	1.26608	1.72596e-06	tripartite motif containing 21	IFN suppression	XX
79	TRIM25	1.17048	1.84e-10	0.829298	0.000841639	0.985059	1.6697e-05	tripartite motif containing 25	AMP sensing+IFN pathway	XX
80	TRIM26	0.751073	0.000593395	0.655733	0.0424584	0.891419	0.00434159	tripartite motif containing 26	IFN suppression	X33
81	TRIM38	0.942502	1.32e-08	0.764657	0.000576809	1.05773	2.62786e-06	tripartite motif containing 38	IFN suppression	X34
82	TRIM56	1.10919	7.78e-08	0.868601	0.0179457	0.908904	0.000233247	tripartite motif containing 56	Antiviral	X35
83	TRIM9	4.28323	0.00573548	4.60177	0.0028284	4.21877	0.0107438	tripartite motif containing 9	IFN pathway	X36
84	UBA7	3.83688	0.0363429	3.45819	0.0411283	3.92177	0.0197986	ubiquitin like modifier activating enzyme 7	Ubiquitin + protein modification	XX
85	UBE2QL1	1.74251	3.85e-20	0.497652	0.0449721	1.45513	1.35324e-08	ubiquitin conjugating enzyme E2 Q family like 1	Ubiquitin	X37
86	USP18	2.04467	2.69e-05	2.07195	2.12739e-07	1.78112	8.71855e-07	ubiquitin specific peptidase 18	IFN suppression	XX
87	WARS	1.52875	9.74e-21	1.59093	2.50235e-08	1.29185	5.8079e-08	tryptophanyl-tRNA synthetase	Miscellaneous	XX
88	ZC3H12A	0.852243	3.31e-09	0.999436	1.61123e-05	0.915318	1.34717e-05	zinc finger CCCH-type containing 12A	macrophage activation suppression	X38
89	ZC3HAV1	1.2609	3.74e-09	0.787035	0.0214224	1.01386	9.58972e-05	Zinc finger CCCH-type antiviral protein 1	Antiviral	XX
90	ZNFX1	1.244	0.0166903	0.937198	0.0216733	1.27207	0.000428093	zinc finger NFX1-type containing 1	Antiviral	X39
	Selected by P<0.05
